# Supplementary material for: Synthesis of Bodipy-Tagged Galactoconjugates and Evaluation of Their Antibacterial Properties
Source: Molecules. 2024 May 14;29(10):2299. doi: 10.3390/molecules29102299 (PMC11124175; doi:10.3390/molecules29102299)
Supplement: Supplementary file 1 [file molecules-29-02299-s001.zip]

Archive with 1 entries (1 files):
- molecules-2985628-supplementary.pdf
